# Supplementary material for: ALDH2 p.E504K Variation and Sex Are Major Factors Associated with Current and Quitting Alcohol Drinking in Japanese Oldest Old
Source: Genes (Basel). 2021 May 24;12(6):799. doi: 10.3390/genes12060799 (PMC8225027; doi:10.3390/genes12060799)
Supplement: Supplementary file 1 [file genes-12-00799-s001.zip]

Archive with 1 entries (1 files):
- genes-1185399-supplementary.pdf
